# Supplementary material for: Spectroelectrochemical Enzyme Sensor System for Acetaldehyde Detection in Wine
Source: Biosensors (Basel). 2022 Nov 17;12(11):1032. doi: 10.3390/bios12111032 (PMC9688840; doi:10.3390/bios12111032)
Supplement: Supplementary file 1 [file biosensors-12-01032-s001.zip]

Archive with 1 entries (1 files):
- biosensors-2004883-supplementary.pdf
